# Supplementary material for: Raman and near Infrared Spectroscopy for Quantification of Fatty Acids in Muscle Tissue—A Salmon Case Study
Source: Foods. 2022 Mar 26;11(7):962. doi: 10.3390/foods11070962 (PMC8997921; doi:10.3390/foods11070962)
Supplement: Supplementary file 1 [file foods-11-00962-s001.zip]

Archive with 1 entries (1 files):
- foods-1629291-supplementary.pdf
